# Supplementary material for: Identification of SCN5a p.C335R Variant in a Large Family with Dilated Cardiomyopathy and Conduction Disease
Source: Int J Mol Sci. 2021 Nov 30;22(23):12990. doi: 10.3390/ijms222312990 (PMC8657717; doi:10.3390/ijms222312990)
Supplement: Supplementary file 1 [file ijms-22-12990-s001.zip]

Archive with 2 entries (2 files):
- Supplemental Figure.pdf
- Supplemental Tables.pdf
